# Supplementary material for: DNA methylation outlier burden, health, and ageing in Generation Scotland and the Lothian Birth Cohorts of 1921 and 1936
Source: Clin Epigenetics. 2020 Mar 26;12:49. doi: 10.1186/s13148-020-00838-0 (PMC7098133; doi:10.1186/s13148-020-00838-0)
Supplement: Supplementary file 1 — Additional file 1: Supplementary Tables 1–11. [file 13148_2020_838_MOESM1_ESM.xlsx]

## Sheet: Supplementary Table 1 (A,B,C)
Supplementary Table 1 Descriptive Statistics. Sample numbers (N) alongside their proportion in the entire sample (in %) are reported for categorical variables. Mean (M) and Standard Deviation (SD) values are reported for continuous variables.
[A] Generation Scotland	N	GS:SFHS
Total N	7010	1
Females	4076	0.5815
Current/Former Smoker	3545	0.5057
Never Smoker	3294	0.4699
Unknown	171	0.0244
Cancer No	6802	0.9703
Cancer Yes	162	0.0231
NA	46	0.0066
Age (years)	7010	51 (13)
Packyears	7010	7.8 (15)
BMI	7010	27 (5.1)
[B] LBC1921	Wave 1		Wave 2		Wave 3		Wave 4
Total N	430	1	-	-	173	1	82	1
Females	260	0.6	-	-	94	0.54	44	0.5366
Current/Former Smoker	238	0.55	-	-	89	0.51	42	0.5122
Never Smoker	192	0.45	-	-	84	0.49	40	0.4878
NA	-	-	-	-	-	-	-	-
Cancer No	390	0.9	-	-	158	0.91	59	0.7195
Cancer Yes	28	0.065	-	-	15	0.087	21	0.2561
NA	12	0.028	-	-	-	-	2	0.0244
Age (years)	430	79 (0.58)	-	-	173	87 (0.40)	82	90 (0.10)
Packyears	428	17 (23)	-	-	169	14 (23)	79	11 (16)
BMI	426	26 (4.1)	-	-	172	26 (4.2)	81	26 (3.3)
[C] LBC1936	Wave 1		Wave 2		Wave 3		Wave 4
Total N	898	1	793	1	607	1	502	1
Females	445	0.4955	376	0.4741	291	0.4794	249	0.496
Current/Former Smoker	477	0.5312	412	0.5195	295	0.486	233	0.4641
Never Smoker	421	0.4688	381	0.4805	312	0.514	270	0.5378
NA	-	-	-	-	-	-	-	-
Cancer No	792	0.882	678	0.855	470	0.7743	392	0.7809
Cancer Yes	106	0.118	115	0.145	137	0.2257	111	0.2211
NA	-		-		-		-
Age (years)	898	70 (0.83)	793	73 (0.70)	607	76 (0.67)	502	79 (0.62)
Packyears	890	18 (26)	777	16 (25)	590	15 (26)	486	14 (24)
BMI	897	28 (4.4)	793	28 (4.4)	605	28 (4.5)	502	27 (4.5)

## Sheet: Supplementary Table 2
Supplementary Table 2 The association between DNA methylation outlier burden (log10 transformed) and age from models with basic (A) to full adjustments (C). Standardised and raw regression coefficients, standard errors of raw regression coefficients (SE) and p-values are reported for models of DNAm outlier burden (log10 transformed) and age from models with different adjustments. Associations bet…
	β (standardised)	β (raw)	SE	p
GS:SFHS
(A)	0.0167361	0.007771	0.0004181	<2E-16
(B)	0.02004	0.009304	0.0003979	<2E-16
(C)	0.01961	0.009119	0.0004157	<2E-16
LBC1921
(A)	0.01064	0.00509	0.0041	0.214
(B)	0.0677	0.0324	0.00935	0.00066
(C)	0.06847	0.0328	0.00959	0.000792
LBC1936
(A)	-0.03151	-0.017	0.0025	1.62e-11
(B)	0.01316	0.00708	0.00433	0.102229
(C)	0.01465	0.00788	0.00441	0.074208

## Sheet: Supplementary Table 3 (A,B,C)
Supplementary Table 3 Multivariate regression analysis of DNAm outlier burden in Generation Scotland, the LBC1921 and the LBC1936. Standardised and raw regression coefficients, standard errors of raw regression coefficients (SE) and p-values are shown for fixed effects from fully adjusted models of log10(outlier burden) ~ age + covariates. Associations are cross-sectional in Generation Scotland a…
[A] Generation Scotland
	β (standardised)	β (raw)	SE	p
(Intercept)	-1.086	2.162	0.03113	< 2e-16
Age	0.01964	0.009119	0.0004157	< 2e-16
Sex (M)	0.01467	0.00681	0.01031	0.50871
Granulocytes (Z-score)	0.09601	0.04458	0.02006	0.02626
B cells (Z-score)	0.3234	0.1502	0.007118	< 2e-16
Natural killer cells (Z-score)	0.1613	0.07488	0.01211	6.56e-10
CD4T cells (Z-score)	-0.1674	-0.07774	0.01324	4.45e-09
CD8T cells (Z-score)	0.1815	0.08429	0.01024	2.23e-16
Ever-smoke (Yes)	-0.04728	-0.02195	0.01698	0.19624
Smoking pack-years	0.05296	0.02459	0.008598	0.00425
Cancer Diagnosis (Yes)	-0.004342	-0.002016	0.03216	0.95002
BMI (Z-score)	-0.02808	-0.01304	0.004914	0.00798
Generation Scotland Set (2)	0.2057	0.09549	0.01242	1.74e-14
[B] LBC1921
	β (standardised)	β (raw)	SE	p
(Intercept)	-5.29444	0.481364	0.804829	0.550596
Age	0.06847	0.032777	0.009593	0.000792
Sex (M)	0.08994	0.043057	0.033681	0.201855
Granulocytes (Z-score)	0.17002	0.081391	0.054419	0.135259
B cells (Z-score)	0.41795	0.200076	0.022923	< 2E-16
Natural killer cells (Z-score)	0.26951	0.129016	0.028408	6.71e-06
CD4T cells (Z-score)	-0.05875	-0.028124	0.033206	0.397372
CD8T cells (Z-score)	0.17132	0.082013	0.027364	0.002846
Ever-smoke (Yes)	-0.22859	-0.109427	0.069088	0.113889
Smoking pack-years	0.10991	0.052613	0.034806	0.131284
Cancer Diagnosis (Yes)	0.10075	0.048227	0.051864	0.35279
BMI (Z-score)	-0.0275	-0.013165	0.015553	0.3977
[C] LBC1936
	β (standardised)	β (raw)	SE	p
(Intercept)	-0.9167	2.436	0.3538	2.74e-11
Age	0.01465	0.007878	0.004406	0.074208
Sex (M)	0.01956	0.01052	0.02019	0.602473
Granulocytes (Z-score)	-0.02363	-0.01271	0.02609	0.626295
B cells (Z-score)	0.2396	0.1288	0.01238	< 2E-16
Natural killer cells (Z-score)	0.1042	0.05606	0.01439	0.000101
CD4T cells (Z-score)	-0.1102	-0.05927	0.01815	0.001107
CD8T cells (Z-score)	-0.01607	-0.008645	0.01369	0.527827
Ever-smoke (Yes)	-0.009669	-0.0052	0.04083	0.89868
Smoking pack-years	0.01399	0.007525	0.02058	0.714706
Cancer Diagnosis (Yes)	-0.06075	-0.03267	0.02242	0.145246
BMI (Z-score)	-0.00768	-0.00413	0.009237	0.654867

## Sheet: Supplementary Table 4 (A, B)
Supplementary Table 4 The relationship between epigenetic age acceleration and outlier burden [A] and the difference in outlier counts between clock CpGs and non-clock CpGs [B]
[A]
Study	Clock	Adjustment	Beta	SE	P
LBC1921	IEAA	Sex	-2.28	0.642	0.000419
LBC1921	Hannum	Sex	1.38	0.587	0.0188
LBC1921	GrimAge	Sex	0.752	0.424	0.0765
LBC1921	IEAA	Sex+CellProportions	1.11	0.983	0.258
LBC1921	Hannum	Sex+CellProportions	5.51	0.852	2.82e-10
LBC1921	GrimAge	Sex+CellProportions	3.52	0.62	2.58e-08
LBC1936	IEAA	Sex	-2.04	0.444	5.08e-06
LBC1936	Hannum	Sex	-1.14	0.353	0.00122
LBC1936	GrimAge	Sex	-0.306	0.323	0.344
LBC1936	IEAA	Sex+CellProportions	-0.543	0.543	0.317
LBC1936	Hannum	Sex+CellProportions	0.368	0.429	0.39
LBC1936	GrimAge	Sex+CellProportions	-0.496	0.39	0.204
Generation Scotland	IEAA	Sex	0.485	0.0906	8.78e-08
Generation Scotland	Hannum	Sex	1.32	0.0781	4.58e-63
Generation Scotland	GrimAge	Sex	1.28	0.106	4.76e-33
Generation Scotland	IEAA	Sex+CellProportions	0.702	0.099	1.48e-12
Generation Scotland	Hannum	Sex+CellProportions	1.32	0.0858	3.07e-52
Generation Scotland	GrimAge	Sex+CellProportions	1.59	0.116	2.87e-42
[B]
Cohort	Clock	Clock Probe Average Outlier Count	Non-Clock Probe Average Outlier Count	P
LBC1921	Horvath	3.72	4.26	0.018
LBC1921	Hannum	3.34	4.27	0.052
LBC1936	Horvath	5.13	5.66	0.099
LBC1936	Hannum	4	5.66	0.00086
Generation Scotland	Horvath	27.2	21.7	0.002
Generation Scotland	Hannum	7.2	24.5	1.43e-11

## Sheet: Supplementary Table 5 (A,B)
Supplementary Table 5 The association between DNA methylation outlier burden (log10 transformed) calculated by the alternative definition in Generation Scotland and age from models with basic to full adjustments [A] as well as with all fixed-effect covariates in the fully adjusted model [B]. DNAm outlier burden was calculated in age deciles. All continuous variables were transformed to z-scores p…
[A]
	β (standardised)	β (raw)	SE	p
GS:SFHS
(A)	0.0109204	0.00494	0.000413	< 2E-16
(B)	0.01418	0.00641	0.000394	< 2E-16
(C)	0.01376	0.00622	0.000409	< 2E-16
[B]
	β (standardised)	β (raw)	SE	p
(Intercept)	-0.7806	2.324	0.03078	< 2e-16
Age	0.01376	0.00622	0.0004113	< 2e-16
Sex (M)	0.0204	0.00922	0.01019	0.3658
Granulocytes (Z-score)	0.09894	0.04472	0.01984	0.0242
B cells (Z-score)	0.337	0.1523	0.007042	< 2e-16
Natural killer cells (Z-score)	0.1573	0.0711	0.01198	3.05e-09
CD4T cells (Z-score)	-0.1632	-0.07378	0.01309	1.82e-08
CD8T cells (Z-score)	0.1731	0.07822	0.01013	1.33e-14
Ever-smoke (Yes)	-0.05601	-0.02532	0.0168	0.132
Smoking pack-years	0.0567	0.02563	0.008506	0.0026
Cancer Diagnosis (Yes)	-0.01192	-0.005386	0.03182	0.8656
BMI (Z-score)	-0.02573	-0.01163	0.004861	0.0168
Generation Scotland Set (2)	0.1994	0.09014	0.01229	2.5e-13

## Sheet: Supplementary Table 6 (A,B)
Supplementary Table 6 Cross-sectional associations between DNAm outlier burden and self-reported disease in Generation Scotland. Odds ratios (OR), 95% Confidence Intervals (95% CI), p-values, sample sizes and prevalence numbers from logistic regression models of self-reported disease and a scaled version of log10(outlier burden) in Generation Scotland with basic [A] and full [B] adjustments as de…
[A]
Self-reported Disease	OR	OR 95% CI		p	N	N disease
Heart Disease	1.08987	0.963423	1.22833	0.164796	6964	291
Stroke	0.911547	0.731425	1.12216	0.396248	6964	100
High Blood Pressure	1.00864	0.940274	1.08082	0.808614	6964	1065
Diabetes	1.1056	0.969224	1.25468	0.127237	6964	236
Alzheimer's Disease	1.4967	0.646358	2.94784	0.287305	6964	5
Parkinson's Disease	0.766277	0.330779	1.50201	0.492129	6964	9
Depression	0.931878	0.860522	1.00718	0.0787708	6964	784
Hip Fracture	1.00791	0.730977	1.34759	0.959706	6964	44
Osteoarthritis	0.936423	0.852571	1.02611	0.164494	6964	568
Rheumatoid Arthritis	1.0617	0.881973	1.26366	0.513679	6964	118
Asthma	0.98163	0.904683	1.06292	0.651975	6964	712
COPD	1.25829	1.01911	1.53363	0.0273583	6964	80
Cancer	1.01424	0.861641	1.18454	0.861662	6964	162
[B]
Self-reported Disease	OR	OR 95% CI		p	N	N disease
Heart Disease	1.01204	0.880898	1.15934	0.86431	6928	291
Stroke	0.946712	0.75112	1.18163	0.635253	6928	100
High Blood Pressure	1.06993	0.988301	1.15754	0.0935757	6928	1065
Diabetes	1.16404	1.00424	1.34496	0.0413875	6928	236
Alzheimer's Disease	1.30621	0.497904	3.12934	0.561824	6928	5
Parkinson's Disease	0.706969	0.255967	1.62828	0.460509	6928	9
Depression	0.946932	0.870483	1.02875	0.200554	6928	784
Hip Fracture	1.18677	0.841878	1.63489	0.310511	6928	44
Osteoarthritis	0.966523	0.873393	1.06768	0.506208	6928	568
Rheumatoid Arthritis	1.16873	0.956458	1.41738	0.119748	6928	118
Asthma	0.997974	0.911656	1.0907	0.964622	6928	712
COPD	1.33448	1.04372	1.69278	0.0191612	6928	80
Cancer	0.960449	0.804752	1.13945	0.648876	6928	162
											heart_disease	-0.0360872	0.0287222	0.208963	0.964556
											2859
											stroke	-0.0214011	0.0342315	0.531848	0.978826
											high_BP	0.0149706	0.0279929	0.592789	1.01508
											diabetes	-0.0518962	0.0381293	0.173495	0.949427
											1079
											alzheimers	-0.0387953	0.0519322	0.455041	0.961948
											parkinsons	-0.0717842	0.0899104	0.42464	0.930732	0.911658
											173
											depression	0.0332867	0.0426577	0.435202	1.03385	0.915013
											breast_cancer	0.0411042	0.0519963	0.429223	1.04196	0.960839
											509					0.88059
											bowel_cancer	-0.0313158	0.0498512	0.529883	0.96917
											579					0.867926	1.02032
											lung_cancer	-0.0888996	0.0465966	0.0564099	0.914937	0.777448		6928
											710						1.04645
											prostate_cancer	0.000119477	0.0619351	0.998461	1.00012	0.950314	1.0723	6928	1445
											6928	359				0.939947	1.02259	6928	2762
											hip_fracture	-0.0830476	0.060132	0.167252	0.920307			6928
											402					0.878066	1.06395
											osteo_arthritis	0.0106633	0.0351776	0.761793	1.01072		1.10629	6928	559
											1240					0.834322		6928
											rheum_arthritis	-0.0392395	0.0481884	0.415477	0.96152		1.12335
											6928	609				0.88431	1.15255	6928	761
											asthma	-0.00695166	0.0466541	0.88155	0.993073			6928
											COPD	0.0780865	0.0525501	0.137294	1.08122	0.816749	1.06764
																		6928
																0.943041	1.00158
																		6928
																0.874	1.12745
																0.905464	1.03395
																0.974347		6928
																	1.08251
																		6928
																	1.05579
																	1.08725
																	1.19734	6928	679
																		6928	500

## Sheet: Supplementary Table 7 (A,B)
Supplementary Table 7 Cross-sectional associations between DNAm outlier burden and family history of disease in Generation Scotland. Odds ratios (OR), 95% Confidence Intervals (95% CI), p-values, sample sizes and prevalence numbers from logistic regression models of family history of disease in mother or father and a scaled version of log10(outlier burden) in Generation Scotland with basic [A] an…
[A]
Family History of Disease	OR	OR 95% CI		p	N	N disease
Heart Disease	0.96836	0.920344	1.01863	0.214097	6964	2335
Stroke	0.99937	0.940159	1.06149	0.983762	6964	1332
High Blood Pressure	1.02013	0.970864	1.07175	0.429311	6964	2270
Diabetes	0.942305	0.879557	1.00819	0.0878294	6964	1027
Alzheimer's Disease	0.942777	0.859028	1.03213	0.208167	6964	541
Parkinson's Disease	0.949337	0.806544	1.10814	0.521072	6964	172
Depression	1.03594	0.958961	1.11714	0.364509	6964	706
Breast Cancer	1.03923	0.947677	1.13655	0.406392	6964	507
Bowel Cancer	0.973388	0.889629	1.06247	0.551412	6964	561
Lung Cancer	0.913798	0.83998	0.992038	0.0336525	6964	682
Prostate Cancer	0.992603	0.8879	1.10524	0.894232	6964	359
Hip Fracture	0.966995	0.868737	1.07267	0.532592	6964	394
Osteoarthritis	1.02111	0.958787	1.08647	0.512433	6964	1140
Rheumatoid Arthritis	0.975926	0.894169	1.06259	0.579807	6964	577
Asthma	0.960744	0.882827	1.04317	0.346752	6964	647
COPD	1.05901	0.966065	1.15787	0.214465	6964	470
[B]
Family History of Disease	OR	OR 95% CI		p	N	N disease
Heart Disease	0.96476	0.911856	1.02053	0.211586	6928	2335
Stroke	0.979077	0.915253	1.0467	0.536718	6928	1332
High Blood Pressure	1.01527	0.961026	1.07249	0.588112	6928	2270
Diabetes	0.949824	0.880962	1.02302	0.176955	6928	1027
Alzheimer's Disease	0.961997	0.867966	1.06401	0.455654	6928	541
Parkinson's Disease	0.930425	0.77724	1.10587	0.422376	6928	172
Depression	1.03361	0.950109	1.12309	0.43826	6928	706
Breast Cancer	1.04164	0.939758	1.15208	0.432211	6928	507
Bowel Cancer	0.969157	0.878059	1.06762	0.529699	6928	561
Lung Cancer	0.91461	0.834055	1.00118	0.0553278	6928	682
Prostate Cancer	0.999454	0.883779	1.12663	0.992963	6928	359
Hip Fracture	0.920292	0.816737	1.03393	0.167159	6928	394
Osteoarthritis	1.01094	0.943252	1.08275	0.756985	6928	1140
Rheumatoid Arthritis	0.961492	0.873977	1.05576	0.415106	6928	577
Asthma	0.992935	0.905345	1.08709	0.879193	6928	647
COPD	1.08108	0.974228	1.19718	0.137915	6928	470

## Sheet: Supplementary Table 8
Supplementary Table 8 DNAm outlier burden and survival in the Lothian Birth Cohorts. Cox models of survival and a scaled version of log10(outlier burden) with basic (A) and full (B) adjustments as detailed in the main text. Hazard ratios are given per standard deviation increase in log10(outlier burden).
	N	Events	Hazard Ratio	95% Confidence Interval		p
LBC1921
(A)	417	380	1.07444	0.9688	1.192	0.1737
(B)	411	374	1.09585	0.97898	1.227	0.1117
LBC1936
(A)	898	222	1.07681	0.9814	1.2267	0.266
(B)	889	219	1.1282	0.9797	1.297	0.08985

## Sheet: Supplementary Table 9
Supplementary Table 9 Distribution of outlier CpGs relative to CpG islands based on outlier direction
	Island	N_Shelf	N_Shore	OpenSea	S_Shelf	S_Shore
Hypermethylated	41267	743	10997	7182	571	8538
Hypomethylated	7381	4674	7055	32825	4226	5417

## Sheet: Supplementary Table 10
Supplementary Table 10 Proportions of LBC samples with "common" vs "rare" outlier CpGs as defined in the Generation Scotland cohort [A] and distribution of common and rare outliers relative to CpG islands [B]
[A]
Cohort	Samples with Common Outliers	Samples with Rare Outliers	P
LBC1921 Wave 1	0.0609	0.00991	2.2e-34
LBC1921 Wave 3	0.0516	0.00819	3.85e-24
LBC1921 Wave 4	0.0481	0.00647	3.64e-22
LBC1936 Wave 1	0.0616	0.0063	1.84e-48
LBC1936 Wave 2	0.0624	0.0138	2.05e-37
LBC1936 Wave 3	0.062	0.0101	1.02e-39
LBC1936 Wave 4	0.0618	0.00388	3.84e-44
[B]
	Island	N_Shelf	N_Shore	OpenSea	S_Shelf	S_Shore
Common Outlier CpGs	132	6	15	36	5	14
Rare Outlier CpGs	113312	16636	43567	113858	14755	33780

[truncated: 1 more sheets: Supplementary Table 11]
